# Supplementary material for: A Double-Gene Metabarcoding Approach for the Authentication of Shrimp Surimi-Based Products
Source: Genes (Basel). 2025 Jan 24;16(2):144. doi: 10.3390/genes16020144 (PMC11855189; doi:10.3390/genes16020144)
Supplement: Supplementary file 1 [file genes-16-00144-s001.zip]

Archive with 1 entries (1 files):
- genes-3418239-supplementary.pdf
